# Supplementary material for: Isolation and Identification of Lactic Acid Bacteria from Natural Whey Cultures of Buffalo and Cow Milk
Source: Foods. 2022 Jan 16;11(2):233. doi: 10.3390/foods11020233 (PMC8774387; doi:10.3390/foods11020233)
Supplement: Supplementary file 1 [file foods-11-00233-s001.zip]

Archive with 1 entries (1 files):
- foods-1493436-supplementary.pdf
